# Supplementary material for: Reverse C-glycosidase reaction provides C-nucleotide building blocks of xenobiotic nucleic acids
Source: Nat Commun. 2020 Dec 8;11:6270. doi: 10.1038/s41467-020-20035-0 (PMC7722734; doi:10.1038/s41467-020-20035-0)
Supplement: Supplementary file 4 — Source Data [file 41467_2020_20035_MOESM4_ESM.xlsx]

## Sheet: Figure 4c
Figure 4c
	time (min)	YMP (mM)	Ura (mM)	Rib5P (mM)	dUra(mM)
	0	0	14	8	0
	3	0.1622	13.3383	7.5535	0.5125
	6	0.6757	12.706	7.0868	0.6662
	9	1.8414	11.9293	6.1538	0.8106
	12	2.6183	10.3748	5.2073	0.9984
	15	3.3748	9.4417	4.3636	0.7871
	18	4.2206	8.6007	3.6386	1.33
	21	4.8752	7.6375	3.0695	1.4873
	24	5.1972	7.1672	2.5359	1.6302
	27	5.6348	6.498	1.9023	1.8728
	30	6	6.0108	1.738	1.9785
	33	6.3546	5.5198	1.4569	2.0301
	36	6.6573	5.1376	1.5754	2.2073
	39	6.9021	4.7554	0.9075	2.3354
	42	7.0493	4.4821	0.7737	2.4724
	45	7.2211	4.2307	0.5697	2.5421
	48	7.3697	3.9561	0.4762	2.6618
	51	7.4437	3.7919	0.3832	2.7682
	54	7.5536	3.5431	0.3604	2.9033
	57	7.6252	3.3851	0.32	2.9882
	60	7.6743	3.2002	0.241	3.1127
	70	7.7887	2.8142	0.1707	3.5493
	80	7.8842	2.5425	0.136	3.5851
	90	7.9333	2.2573	0.0478	3.8118
	100	7.9333	2.0276	0	4.0822
	110	7.9861	1.8086	0	4.1984
	120	8	1.6886	0	4.3019
	130	7.9172	1.5999	0	4.476
	140	7.9895	1.5087	0	4.5079
	150	8.0247	1.3875	0	4.583
	160	7.9685	1.3825	0	4.6396
	170	7.979	1.3734	0	4.6448
	180	8.028	1.2742	0	4.6964
	190	8.0817	1.1522	0	4.7578
	200	8.0106	1.1787	0	4.815
	210	8.0106	1.1428	0	4.8376
	220	8.0568	1.1434	0	4.7998
	230	8	1.0864	0	4.9136
	240	8	1.0864	0	4.9136
	250	8	1.0864	0	4.9136
	260	8	1.0864	0	4.9136
	270	8	1.0864	0	4.9136
	280	8	1.0864	0	4.9136
	290	8	1.0864	0	4.9136
	300	8.0141	1.0762	0	4.9096

## Sheet: Figure 4f
Figure 4c
	time (min)	YMP (mM)	Rib5P (mM)	aRib5P (%)	bRib5P (%)	dUra (mM)
	0	10	0.1	34.3348	65.6652	0
	10	9.9119	0.2857	34.3348	65.6652	0.0881
	20	9.6587	0.5376	33.3333	66.6667	0.3413
	30	9.5003	0.6958	31.0345	68.9655	0.4997
	60	9.2419	0.8844	33.3333	66.6667	0.7581
	120	9.1077	0.9688	34.0659	65.9341	0.8923
	180	9.0823	1.0443	31.9588	68.0412	0.9177
	240	9.0583	0.993	33.6957	66.3043	0.9417
	300	9.0829	0.9551	34.4086	65.5914	0.9171
	360	9.0811	1.0076	34.0206	65.9794	0.9189
	420	9.0717	1.0115	34.0206	65.9794	0.9283
	480	9.0731	0.9395	34.7368	65.2632	0.9269
	540	9.0717	0.9667	35.0515	64.9485	0.9283
	600	9.0651	0.9476	34.7826	65.2174	0.9349
	660	9.0708	0.9482	34.3434	65.6566	0.9292

## Sheet: Figure 5a
Figure 4a
	time (min)	Ura (mM)	YMP (mM)	YDP (mM)	ADP (mM)	YTP (mM)	ATP (mM)
	0	16.4964	0.5036
	5	9.5038	0.8436
	10	7.1381	4.8652
	15	5.3937	7.8307
	30	1.2749	14.8327
	45	1	15.3
	60	1	15.3
	60	1.3187	9.7903	0.1263	0.0371	0.0698	0.9629
	75	1.4837	8.5281	0.168	0.028	1.1252	0.972
	120	1.3582	6.0215	0.3915	0.0316	3.5338	0.9684
	210	1.3841	2.5004	1.264	0.0751	6.1566	0.9249
	390	1.1029	0.5485	1.2358	0.0863	8.4178	0.9137
	660	1.0449	0.5552	1.0435	0.0863	8.6614	0.9137
	1260	0.7895	0.617	1.4661	0.0863	8.4325	0.9137

## Sheet: Figure 5b
Figure 5b
	time (min)	Ura (mM)	dYMP (mM)	dYDP (mM)	ADP (mM)	dYTP (mM)	ATP (mM)
	0	15	0	0	0	0	0
	5	14.727	0.273	0	0	0	0
	10	14.3468	0.6532	0	0	0	0
	15	13.8207	1.1793	0	0	0	0
	30	12.7906	2.2094	0	0	0	0
	60	6.7691	8.2309	0	0	0	0
	60	3.7434	6.2077	0.0238	0.03	0	0.97
	75	3.5699	6.2882	0.0265	0.04	0.0903	0.96
	120	3.405	6.1157	0.0459	0.0437	0.4084	0.9563
	210	3.3773	5.8192	0.051	0.0428	0.7275	0.9572
	390	3.2498	5.1454	0.0691	0.04	1.5107	0.96
	660	3.1252	3.9213	0.2184	0.0469	2.7102	0.9531
	1260	2.7003	1.0402	0.3072	0.007824	5.9274	0.9922

## Sheet: Figure 6a
Figure 6a

## Sheet: Figure 6b
Figure 6b
